# Supplementary material for: BAP1-Altered Malignant Pleural Mesothelioma: Outcomes With Chemotherapy, Immune Check-Point Inhibitors and Poly(ADP-Ribose) Polymerase Inhibitors
Source: Front Oncol. 2021 Mar 10;11:603223. doi: 10.3389/fonc.2021.603223 (PMC7987904; doi:10.3389/fonc.2021.603223)
Supplement: Supplementary file 1 [file DataSheet_1.xlsx]

## Sheet: Sheet1
		UIN	Sex	DOB	Ethic	Asbest		FamHi	Smok	DiagDate	Hist	StageDx		BAP	PDL1		TMB		MSIMMR2	Surg	SurgT	Pleurodes	RadioYN	Radiotherapy: definitive - 1, palliation-2	ECOGDxAdv	ECOG1			1STLINE	1LStart	Resp1	Prog1	ProgDate1	ECOG2			2NDLINE	2LStart	Resp2	Prog2	ProgDate2	ECOG3			3RDLINE	3LStart	Resp3	Prog3	ProgDate3
		8230	M	1991-08-03	J	N		N	N	2016-08-03	1	IV		BAP	NA		NA		MMRNO	N		N	N		1	1			1	2016-08-30	2	1	2017-12-26	1			1	2018-01-17	3	2	2018-12-18
		9387	F	1967-10-14	J	Y		Y	Y	2018-01-03	1	NA		BAP	NA		4		MSS	Y	2	N	N		1	1			1	2018-02-13	2	1	2018-11-12	1			3	2018-11-12	NA	2	2018-11-22
		6743	F	1980-04-05	J	NA		NA	N	2010-05-15	1	IV		NA	NA		NA		NA	N		N	N		0	0			1	2010-05-15	1	1	2012-08-15	0			1	2012-08-15	2	1	2015-04-01	1			1	2015-04-13	3	1	2016-03-23
		1024	M	1962-05-19	J	NA		Y	Y	2016-08-09	2	IIIB		NA	NA		NA		NA	N		N	Y	2	1	1			1	2016-10-02	4	1	2016-12-28
		2770	M	1956-09-18	J	N		N	Y	2015-01-22	1	IV		NA	NA		NA		NA	N		N	N		1	1			1	2015-03-24	3	1	2016-04-25	1			3	2016-04-25	4	1	2016-07-20
		9032	M	1939-09-02	J	N		Y	Y	2015-01-24	1	IIIB		NA	NA		NA		NA	N		N	N		0	0			1	2015-06-11	3	1	2016-05-02	0			3	2016-05-10	3	1	2016-09-22	1			2	2016-10-26	3	1	2017-01-25
		5005	M	1938-01-01	J	Y		NA	N	2015-03-02	1	IIIB		NA	NA		NA		NA	N		N	Y	2	1				N
		4036	M	1934-08-31	J	NA		NA	N	2016-12-14	1	IIIB		NA	NA		NA		NA	N		N	N		3				N
		6128	M	1947-01-01	J	NA		NA	N	2016-01-01	2	IIIB		NA	NA		NA		NA	Y	2	Y	Y	2	1	1			1	2016-02-08	4	1	2016-04-13	1			2	2016-05-24	4	1	2016-07-14
		4988	F	1959-10-04	NA	Y		N	N	2016-04-15	1	IIIA		NA	NA		NA		NA	Y	1	N	N		1	1			1	2017-12-10	2	1	2018-11-15	1			3	2018-11-18	3	2	2019-01-17
		9275	M	1969-07-23	J	Y		N	N	2017-01-18	1	IIIA		NA	N		NA		MMRNO	Y	1	N	N		1
		1121	M	1976-12-31	J	Y		Y	Y	2017-07-15	1	IV		NA	NA		NA		NA	N		N	N		0	0			3	2018-01-30	2	1	2018-05-01
		1886	M	1951-08-22	J	N		N	N	2017-11-07	3	IIIA		NA	NA		NA		NA	N		N	N		0	0			1	2017-11-30	2	1	2018-03-15	1			3	2018-05-01	4	1	2018-06-10	2			2	2018-06-19	NA	1	2018-07-06
		4446	F	1938-04-03	J	NA		NA	N	2010-07-15	1	IIIB		NA	NA		NA		NA	N		N	N		0	0			1	2010-10-24	2	1	2016-02-02	1			3	2016-03-15	3	1	2017-01-24
		8142	M	1943-01-01	J	N		N	Y	2017-07-09	1	IIIB		NA	NA		NA		NA	N		N	N		2				N
		8423	F	1933-08-15	J	N		NA	N	2016-11-15	1	IIIB		NA	NA		NA		NA	N		N	N		NA	0			1	2017-03-12	2	2	2017-07-12
		4560	M	1965-10-30	OT	NA		NA	Y	2017-03-03	1	IIIA		NA	NA		NA		NA	N		N	N		0	0			1	2017-04-09	3	2	2017-10-30
		9209	F	1960-04-06	A	NA		NA	NA	2005-06-01	NA	IB		NA	NA		NA		NA	Y	OT	N	Y	1	0				N
		6204	M	1947-09-15	J	NA		Y	Y	2018-06-15	1	IIIB		BAP	NA		0.8		MSS	N		N	N		1	1			1	2018-07-12	3	2	2019-01-22
		9768	M	1947-05-17	J	Y		NA	N	2011-05-29	1	IIIA		BAP	H		NA		MMRNO	Y	1	N	Y	1	0	0			1	2016-11-02	3	1	2018-02-05	0			3	2018-02-05	4	1	2018-05-27	1			4	2018-09-01	4	1	2018-10-29
		7025	M	1951-04-02	A	N		NA	N	2017-03-21	1	IIIB		BAP	N		3		MMRNOMSS	N		Y	Y	2	0	0			1	2017-05-14	2	1	2017-12-07	1			2	2018-07-18	4	1	2018-09-26	2			4	2018-10-10	4	1	2018-12-03
		4169	F	1941-05-13	J	N		NA	Y	2017-06-19	3	IB		BAP	H		NA		MMRNO	N		N	Y	1	0	1			1	2018-04-16	4	1	2018-05-23	1			3	2018-07-01	4, hyperprogression	1	2018-08-12	2			4	2018-08-13	4	1	2018-10-07
		279	M	1944-09-14	J	N		N	Y	2017-11-21	1	IV		BAP	NA		5		MSS	N		N	Y	2	2	2			1	2017-12-31	3	1	2018-08-01
		4099	F	1947-04-01	J	N		NA	N	2018-03-22	1	IB		NOBAP	L		2		MSS	N		Y	Y	1	0	1			1	2018-10-24	3	1	2019-03-27	1			3	2019-04-28	4	1	2019-06-25
		2334	M	1928-04-01	J	N		NA	N	2017-10-18	1	IIIB		NOBAP	L		2		MMRNO	N		Y	N		1	1			1	2017-12-23	3	1	2018-09-25	1			2	2018-10-01	4	1	2018-12-11
		9536	M	1946-06-30	J	Y		Y	Y	2017-03-14	1	IIIA		NOBAP	NA		1		NA	Y	1	N	Y	2	1	2			3	2017-10-03	4	1	2017-12-03
		880	F	1956-06-14	J	N		NA	N	2017-01-01	1	IB		NA	NA		NA		NA	Y	1	N	Y	1	1				N
		2177	M	1962-04-25	A	N		NA	Y	2016-08-28	1	IV		NA	NA		NA		NA	N		Y	N		1	1			1	2017-03-01	4	1	2017-03-22
		4982	F	1947-09-14	J	N		NA	N	2017-04-20	1	IB		NA	NA		NA		NA	N		Y	N		1	1			1	2017-05-30	NA	2	2017-06-30
		1861	M	1940-04-01	J	Y		NA	Y	2017-07-10	1	IIIB		NA	NA		NA		NA	N		N	NA		1				N
		8815	M	1958-03-26	J	Y		NA	Y	2017-11-07	1	IV		NA	NA		NA		NA	N		N	N		1	1			1	28//12/2017	2	1	2018-03-08
		4731	M	1940-04-01	J	Y		NA	Y	2017-12-13	1	IA		NA	NA		NA		NA	N		N	Y	1	1				N
		1882	M	1935-03-15	J	Y		N	Y	2015-06-21	1	IA		NA	NA		NA		NA	N		N	Y	2	1	1			1	2015-07-23	3	1	2016-02-28	1			3	2016-04-07	3	1	2016-10-30	2			2	2016-11-13	4	1	2016-11-28
		9418	M	1936-07-30	J	N		NA	NA	2017-07-01	1	IIIB		NOBAP	N		NA		MMRNO	N		N	Y	2	1	1			2	2017-12-27	4	1	2018-02-20
		74	F	1922-07-30	J	Y		N	N	2015-06-06	1	IIIB		NA	NA		NA		NA	N		Y	Y	1	3				N
		1203	M	1937-04-01	J	N		NA	N	2015-08-16	1	IA		NOBAP	NA		NA		MMRNO	N		Y	N		0	1			1	2017-04-24	2	1	2018-10-11	1			1	2018-11-15	4	1	2019-02-07	1			3	2019-04-10	2	2	2019-08-11
		2281	M	1956-04-26	J	Y		NA	Y	2016-07-06	1	IA		NA	NA		NA		NA	N		N	N		1	1			1	2016-08-01	3	1	2016-12-18
		3653	F	1938-04-01	J	Y		NA	NA	2016-11-09	3	IV		NA	NA		NA		NA	N		N	Y	2	2	2			2	2016-12-06	3	1	2017-05-10
		1382	F	1979-07-24	J	N		N	N	2016-09-04	1	IIIB		NA	NA		NA		NA	Y	1	N	Y	1	1				N
		6835	M	1948-01-29	J	Y		N	NA	2016-07-04	1	IV		NA	L		NA		NA	N		N	N		1	1			2	2016-12-01	4	1	2017-01-19	1			3	2017-02-01	2	2	2019-01-25
		5837	M	1955-10-26	J	N		NA	Y	2015-06-09	1	IIIB		NA	NA		NA		NA	Y	1	N	Y	1	1	1			3	2016-06-06	NA	1	2016-06-16
		587	M	1942-01-05	J	Y		NA	N	2018-02-01	1	IV		NOBAP	L		0		MSS	N		N	N		1	1			1	2018-03-01	2	1	2018-05-08	2			3	2018-06-01	NA	2	2018-06-10
		2936	M	1959-02-10	J	N		NA	Y	2012-03-01	NA	NA		NA	NA		NA		NA	N		N	Y	1	NA	NA			1	2012-04-01	2	1	2013-12-01	NA			1	2014-03-02	3	1	2015-01-06
		5798	M	1940-04-01	J	Y		NA	N	2018-06-13	1	IB		NA	L		NA		NA	N		N	Y	1	3				N
		2759	F	1970-01-01	J	N		N	Y	2016-10-06	1	IV		BAP	NA		1		MSS	N		N	Y	2	1	1			1	2016-11-21	2	1	2018-10-22	1			2	2018-12-12	NA	1	2019-01-30	NA			4	2019-05-01	3	2	2019-08-11
